# Supplementary material for: Assessment of the Novel rVSV-PD-1-4-1BBL Oncolytic Activity on Mouse and Human Cancer Cell Lines
Source: Biomedicines. 2026 Jun 29;14(7):1474. doi: 10.3390/biomedicines14071474 (PMC13404983; doi:10.3390/biomedicines14071474)
Supplement: Supplementary file 1 [file biomedicines-14-01474-s001.zip]

Archive with 1 entries (1 files):
- biomedicines-4335905-supplementary.pdf
